# Supplementary material for: Aflatoxin M1 Contamination in Dairy Milk in Kathmandu, Nepal
Source: Toxins (Basel). 2024 Nov 1;16(11):468. doi: 10.3390/toxins16110468 (PMC11598514; doi:10.3390/toxins16110468)
Supplement: Supplementary file 1 [file toxins-16-00468-s001.zip]

Archive with 1 entries (1 files):
- toxins-3223186-supplementary.pdf
